# Supplementary material for: Quantification of Macular Carotenoids over a Wide Dynamic Range in Plant Matrices and Caco-2 Cells Using a Single Transferable Analytical Method
Source: Foods. 2026 Mar 10;15(6):981. doi: 10.3390/foods15060981 (PMC13025522; doi:10.3390/foods15060981)
Supplement: Supplementary file 1 [file foods-15-00981-s001.zip]

Archive with 1 entries (1 files):
- foods-4175750-supplementary.pdf
